# Supplementary material for: An Emerging Role for Sigma-1 Receptors in the Treatment of Developmental and Epileptic Encephalopathies
Source: Int J Mol Sci. 2021 Aug 5;22(16):8416. doi: 10.3390/ijms22168416 (PMC8395113; doi:10.3390/ijms22168416)
Supplement: Supplementary file 1 [file ijms-22-08416-s001.zip]

Archive with 1 entries (1 files):
- ijms-1285045-supplementary.pdf
